# Supplementary material for: Decreased Protein Quality Control Promotes the Cognitive Dysfunction Associated With Aging and Environmental Insults
Source: Front Neurosci. 2018 Nov 1;12:753. doi: 10.3389/fnins.2018.00753 (PMC6221900; doi:10.3389/fnins.2018.00753)
Supplement: DATASET S1 — Eight-arm radial maze test was performed on wild-type mice (+/+; n = 6) and mutant-BiP mice (Bm/+; n = 8) at 10 weeks (10W), 6 months (6M), and 1 year (1Y) after birth. The total time for the mouse to eat all the food in the eight arms was the completion time (seconds). Attempts to enter arms without bait were counted as errors, while attempts to enter arms with food were counted as successes. The ratio of successful attempts to overall attempts was the correct answer rate (0.0–1.0). Testing was carried out daily for 8 days. [file Data_Sheet_1.XLSX]

## Sheet: Sheet1
Datasets for Figure 1
Completion times								Completion times
10W+/+								10WBm/+
Day	W1 male	W2 male	W3 female	W4 male	W5 male	W6 male		Day	Bm1 male	Bm2 male	Bm3 female	Bm4 female	Bm5 male	Bm6 male	Bm7 male	Bm8 male
1	327	211	413	159	124	216		1	211	123	148	152	171	116	127	65
2	112	62	84	185	76	102		2	106	75	226	68	95	83	63	60
3	115	49	72	481	55	167		3	202	118	117	57	471	62	181	50
4	89	75	67	117	68	159		4	107	100	119	68	87	78	65	76
5	105	85	89	48	53	186		5	73	93	103	100	59	98	95	107
6	148	116	216	137	98	96		6	43	74	106	84	81	119	130	80
7	87	67	97	100	116	219		7	71	88	65	86	260	49	85	54
8	137	128	139	108	96	103		8	95	81	48	103	127	99	103	51
6M+/+								6MBm/+
Day	W1	W2	W3	W4	W5	W6		Day	Bm1	Bm2	Bm3	Bm4	Bm5	Bm6	Bm7	Bm8
1	250	113	573	600	350	141		1	137	242	259	600	600	155	204	146
2	286	80	313	600	150	130		2	167	265	55	476	274	65	109	164
3	112	93	156	496	182	75		3	101	121	185	458	159	80	84	133
4	92	111	128	234	86	115		4	87	113	180	183	258	126	181	181
5	79	68	121	105	60	67		5	89	42	146	140	96	86	306	114
6	79	149	465	243	45	170		6	219	52	153	600	179	93	59	54
7	155	56	349	260	80	97		7	93	154	156	386	75	48	76	60
8	170	154	237	198	124	68		8	208	74	157	377	131	75	65	47
1Y+/+								1YBm/+
Day	W1	W2	W3	W4	W5	W6		Day	Bm1	Bm2	Bm3	Bm4	Bm5	Bm6	Bm7	Bm8
1	600	114	600	154	390	89		1	133	133	238	600	149	137	244	142
2	178	98	474	70	110	110		2	97	128	415	600	129	60	95	107
3	202	222	300	189	139	229		3	154	62	233	509	600	74	193	118
4	347	372	117	42	558	259		4	163	157	141	273	538	156	266	62
5	307	46	156	110	87	220		5	83	113	220	200	179	70	127	125
6	194	378	218	113	121	600		6	99	124	179	221	157	155	335	119
7	182	138	66	91	315	103		7	66	96	600	246	234	87	68	129
8	272	111	198	106	143	93		8	47	64	118	169	118	56	440	36
Correct answer rate								Correct answer rate
10W+/+								10WBm/+
Day	W1	W2	W3	W4	W5	W6		Day	Bm1	Bm2	Bm3	Bm4	Bm5	Bm6	Bm7	Bm8
1	0.205	0.25	0.17	0.286	0.571	0.267		1	0.242	0.471	0.5	0.5	0.444	0.571	0.471	0.571
2	0.533	0.615	0.571	0.296	0.8	0.533		2	0.5	0.727	0.333	0.889	0.615	0.571	0.889	0.667
3	0.571	1	0.615	0.157	1	0.348		3	0.308	0.533	0.533	0.889	0.17	0.8	0.4	0.889
4	1	0.727	0.615	0.471	0.667	0.533		4	0.5	0.667	0.471	0.727	0.615	0.8	0.727	0.667
5	0.889	0.667	0.667	1	0.889	0.5		5	0.571	0.667	0.533	0.571	0.889	0.727	0.533	0.5
6	0.421	0.471	0.296	0.5	0.727	0.727		6	0.889	0.889	0.615	0.667	0.667	0.571	0.471	0.727
7	0.8	0.8	0.571	0.533	0.571	0.444		7	0.571	0.8	1	0.8	0.364	1	0.667	0.889
8	0.615	0.5	0.421	0.571	0.571	0.889		8	0.471	0.8	1	0.533	0.571	0.571	0.533	0.727
6M+/+								6MBm/+
Day	W1	W2	W3	W4	W5	W6		Day	Bm1	Bm2	Bm3	Bm4	Bm5	Bm6	Bm7	Bm8
1	0.444	0.533	0.131	0.095	0.308	0.421		1	0.444	0.364	0.32	0.117	0.2	0.444	0.421	0.471
2	0.276	0.571	0.216	0.093	0.571	0.571		2	0.308	0.296	0.889	0.186	0.533	0.8	0.533	0.4
3	0.615	0.571	0.4	0.129	0.381	0.667		3	0.533	0.615	0.471	0.205	0.444	0.667	0.727	0.364
4	0.615	0.471	0.421	0.258	0.615	0.571		4	0.571	0.533	0.364	0.333	0.258	0.571	0.381	0.267
5	0.8	0.667	0.471	0.533	0.727	0.889		5	0.533	1	0.381	0.444	0.727	0.5	0.296	0.381
6	0.8	0.444	0.157	0.276	1	0.444		6	0.308	0.8	0.4	0.149	0.381	0.533	0.727	0.8
7	0.471	0.8	0.182	0.296	0.8	0.571		7	0.571	0.5	0.4	0.216	0.889	0.889	0.8	0.667
8	0.615	0.364	0.258	0.296	0.667	0.727		8	0.333	0.8	0.296	0.19	0.571	0.889	0.889	0.727
1Y+/+								1YBm/+
Day	W1	W2	W3	W4	W5	W6		Day	Bm1	Bm2	Bm3	Bm4	Bm5	Bm6	Bm7	Bm8
1	0.149	0.471	0.104	0.4	0.381	0.8		1	0.32	0.533	0.296	0.05	0.533	0.381	0.364	0.471
2	0.571	0.667	0.205	0.8	0.8	0.667		2	0.571	0.471	0.25	0.095	0.571	0.727	0.533	0.444
3	0.444	0.421	0.267	0.364	0.8	0.4		3	0.364	0.667	0.333	0.286	0.171	0.727	0.5	0.364
4	0.333	0.258	0.615	1	0.348	0.381		4	0.4	0.381	0.571	0.471	0.364	0.348	0.667	0.727
5	0.4	1	0.421	0.615	0.727	0.381		5	0.571	0.571	0.381	0.5	0.533	0.667	0.533	0.4
6	0.5	0.211	0.444	0.5	0.727	0.25		6	0.533	0.5	0.4	0.571	0.615	0.381	0.381	0.4
7	0.615	0.5	0.889	0.615	0.296	0.615		7	0.727	0.667	0.146	0.571	0.421	0.615	0.889	0.381
8	0.471	0.533	0.444	0.571	0.667	0.8		8	1	0.8	0.5	0.667	0.889	0.8	0.444	0.889
