# Supplementary material for: Decreased Protein Quality Control Promotes the Cognitive Dysfunction Associated With Aging and Environmental Insults
Source: Front Neurosci. 2018 Nov 1;12:753. doi: 10.3389/fnins.2018.00753 (PMC6221900; doi:10.3389/fnins.2018.00753)
Supplement: DATASET S2 — Eight-arm radial maze testing was performed in wild-type mice (S+/+, n = 12) and mutant-BiP mice (SBm/+, n = 16) at 10 weeks, 6 months, and 1 year after fetal anesthetic exposure. The total time for the mouse to eat all the food in the eight arms was the completion time (seconds). Attempts to enter arms without bait were counted as errors, while attempts to enter arms with food were counted as successes. The ratio of successful attempts to overall attempts was the correct answer rate (0.0–1.0). Testing was carried out daily for 8 days. [file Data_Sheet_2.XLSX]

## Sheet: Sheet1
Datasets for Figure 4 and 5
Completion times		Sevoflurane-exposued												Completion times		Sevoflurane-exposued
10W+/+														10WBm/+
Day	WS1 male	WS2 male	WS3 male	WS4 female	WS5 female	WS6 male	WS7 male	WS8 female	WS9 female	WS10 male	WS11 female	WS12 female		Day	BmS1 female	BmS2 female	BmS3 male	BmS4 male	BmS5 female	BmS6 female	BmS7 female	BmS8 male	BmS9 male	BmS10 female	BmS11 male	BmS12 female	BmS13 male	BmS14 female	BmS15 female	BmS16 female
1	215	600	326	520	567	249	163	184	146	265	195	199		1	600	98	192	198	600	282	147	226	120	256	357	261	107	243	157	223
2	85	600	600	49	146	191	156	159	63	247	62	102		2	600	141	206	131	284	600	126	161	58	98	202	149	247	331	114	600
3	600	589	600	86	116	117	120	86	109	600	150	121		3	218	75	434	142	383	319	91	167	110	91	124	243	144	600	134	600
4	94	240	149	54	121	127	72	104	88	295	134	132		4	74	119	130	64	213	114	68	92	79	567	103	165	81	600	78	600
5	95	243	106	152	97	64	71	86	79	69	98	122		5	119	36	48	61	113	191	50	45	62	600	97	120	81	405	66	413
6	84	340	153	85	361	135	135	92	198	120	261	61		6	74	66	160	172	69	75	49	88	73	600	97	120	59	292	74	356
7	453	203	495	49	333	101	46	131	267	52	105	78		7	203	78	80	239	101	514	112	55	61	600	62	158	116	242	121	82
8	101	143	140	63	233	195	53	55	91	116	63	72		8	189	132	117	102	112	180	59	85	59	600	223	72	115	153	153	183
6M+/+														6MBm/+
Day	WS1	WS2	WS3	WS4	WS5	WS6	WS7	WS8	WS9	WS10	WS11	WS12		Day	BmS1	BmS2	BmS3	BmS4	BmS5	BmS6	BmS7	BmS8	BmS9	BmS10	BmS11	BmS12	BmS13	BmS14	BmS15	BmS16
1	87	308	218	190	600	216	197	124	110	217	142	228		1	163	257	379	137	600	218	163	91	236	193	384	199	119	203	402	441
2	71	266	336	48	600	124	164	600	51	318	135	170		2	84	73	234	50	600	255	76	67	92	132	600	89	166	117	41	329
3	137	600	115	131	395	527	129	295	82	525	253	157		3	104	78	87	114	600	600	70	85	71	86	600	111	368	122	61	191
4	67	287	71	77	150	140	139	139	88	180	52	97		4	147	101	110	53	600	142	100	65	51	92	115	195	137	349	115	90
5	68	174	170	51	170	148	49	97	242	88	28	76		5	61	103	97	124	600	106	62	78	33	68	147	75	315	95	59	80
6	175	172	66	61	93	172	77	144	550	88	97	59		6	117	169	94	56	600	133	87	42	79	120	143	162	441	71	261	59
7	261	441	109	134	90	143	84	264	343	426	94	74		7	229	62	237	67	600	67	83	67	54	155	130	241	158	101	155	105
8	197	324	70	92	219	110	92	123	290	105	108	60		8	240	66	126	85	600	170	70	70	60	75	102	118	404	188	96	96
1Y+/+														1YBm/+
Day	WS1	WS2	WS3	WS4	WS5	WS6	WS7	WS8	WS9	WS10	WS11	WS12		Day	BmS1	BmS2	BmS3	BmS4	BmS5	BmS6	BmS7	BmS8	BmS9	BmS10	BmS11	BmS12	BmS13	BmS14	BmS15	BmS16
1	67		296	152	600		600		348	390	315	600		1	100	201	122	107	144	531	95	205	156	150	600	313		199	207
2	208		186	69	101		66		289	453	100	600		2	186	179	194	82	153	600	91	83	74	233	600	215		65	132
3	153		135	158	133		232		163	233	75	127		3	203	87	164	92	600	600	92	165	85	213	388	188		600	211
4	193		60	280	162		86		224	90	318	85		4	340	72	143	51	144	260	37	118	79	155	600	438		151	243
5	71		96	76	121		108		177	83	145	384		5	164	46	77	41	207	100	78	80	43	92	184	178		303	90
6	116		115	143	137		147		219	215	255	600		6	126	119	120	57	172	167	99	109	71	64	264	129		85	600
7	243		114	72	70		86		77	88	153	240		7	137	92	84	133	600	160	188	186	97	99	84	238		118	600
8	267		83	68	158		54		352	76	600	90		8	97	62	83	160	245	280	77	96	56	71	365	85		175	600
Correct answer rate		Sevoflurane-exposued												Correct answer rate		Sevoflurane-exposued
10W+/+														10WBm/+
Day	WS1	WS2	WS3	WS4	WS5	WS6	WS7	WS8	WS9	WS10	WS11	WS12		Day	BmS1	BmS2	BmS3	BmS4	BmS5	BmS6	BmS7	BmS8	BmS9	BmS10	BmS11	BmS12	BmS13	BmS14	BmS15	BmS16
1	0.242	0.108	0.163	0.145	0.14	0.25	0.348	0.32	0.571	0.348	0.286	0.286		1	0.111	0.615	0.308	0.276	0.163	0.286	0.308	0.276	0.421	0.222	0.186	0.242	0.727	0.348	0.364	0.222
2	0.615	0.13	0.119	0.889	0.533	0.381	0.471	0.4	0.889	0.267	0.8	0.533		2	0.074	0.444	0.364	0.5	0.296	0.104	0.421	0.4	0.889	0.5	0.205	0.381	0.381	0.235	0.533	0.035
3	0.184	0.119	0.117	0.615	0.533	0.667	0.533	0.727	0.444	0.206	0.5	0.5		3	0.333	0.8	0.178	0.444	0.381	0.25	0.5	0.364	0.471	0.667	0.4	0.286	0.5	0.051	0.615	0.1
4	0.571	0.25	0.4	0.8	0.571	0.727	0.8	0.727	0.667	0.286	0.533	0.571		4	0.667	0.5	0.421	0.8	0.5	0.615	0.667	0.667	0.667	0.138	0.571	0.333	0.727	0.152	0.889	0.065
5	0.5	0.222	0.471	0.333	0.615	0.889	0.615	0.533	0.667	0.8	0.5	0.471		5	0.421	1	1	0.667	0.571	0.296	0.727	0.889	0.727	0.101	0.571	0.533	0.8	0.242	0.889	0.235
6	0.5	0.174	0.444	0.571	0.222	0.727	0.727	0.667	0.364	0.444	0.25	0.8		6	0.727	0.667	0.4	0.308	0.889	0.727	0.727	0.727	0.727	0.083	0.615	0.5	1	0.333	0.8	0.258
7	0.17	0.258	0.163	0.889	0.211	0.615	1	0.444	0.235	0.889	0.571	0.727		7	0.276	0.571	0.727	0.25	0.538	0.131	0.381	0.8	0.8	0.111	0.889	0.4	0.727	0.4	0.615	0.8
8	0.444	0.333	0.471	0.667	0.242	0.381	0.8	1	0.727	0.533	0.889	0.727		8	0.333	0.4	0.533	0.5	0.727	0.364	0.727	0.571	0.889	0.123	0.364	0.667	0.615	0.571	0.5	0.381
6M+/+														6MBm/+
Day	WS1	WS2	WS3	WS4	WS5	WS6	WS7	WS8	WS9	WS10	WS11	WS12		Day	BmS1	BmS2	BmS3	BmS4	BmS5	BmS6	BmS7	BmS8	BmS9	BmS10	BmS11	BmS12	BmS13	BmS14	BmS15	BmS16
1	0.727	0.235	0.296	0.381	0.13	0.381	0.276	0.533	0.667	0.333	0.5	0.333		1	0.421	0.286	0.381	0.444	0.133	0.32	0.444	0.667	0.276	0.32	0.195	0.571	0.615	0.444	0.267	0.157
2	0.727	0.25	0.235	0.8	0.1	0.667	0.348	0.095	1	0.296	0.4	0.4		2	0.615	0.727	0.381	0.8	0.03	0.233	0.571	0.615	0.5	0.471	0.137	0.615	0.381	0.667	1	0.258
3	0.533	0.111	0.533	0.421	0.25	0.32	0.421	0.229	0.615	0.205	0.421	0.471		3	0.571	0.727	0.8	0.421	0	0.032	0.667	0.5	0.615	0.667	0.135	0.5	0.242	0.615	0.889	0.421
4	0.727	0.211	0.727	0.533	0.533	0.615	0.348	0.4	0.667	0.333	0.889	0.5		4	0.364	0.615	0.667	1	0.073	0.4	0.381	0.727	0.8	0.571	0.4	0.258	0.471	0.286	0.533	0.533
5	0.8	0.296	0.364	0.727	0.348	0.421	0.8	0.533	0.364	0.667	1	0.615		5	0.727	0.5	0.667	0.4	0.167	0.471	0.533	0.533	0.889	0.8	0.421	0.727	0.242	0.615	0.8	0.571
6	0.381	0.333	0.8	0.727	0.571	0.5	0.727	0.381	0.25	0.533	0.5	0.8		6	0.5	0.381	0.667	0.8	0.041	0.4	0.421	0.889	0.571	0.533	0.4	0.348	0.2	0.889	0.381	0.727
7	0.4	0.167	0.727	0.444	0.615	0.5	0.667	0.229	0.276	0.216	0.615	0.727		7	0.4	0.571	0.32	0.727	0.036	0.727	0.5	0.615	1	0.571	0.571	0.276	0.471	0.667	0.533	0.533
8	0.533	0.19	0.889	0.533	0.364	0.727	0.615	0.533	0.296	0.615	0.571	0.889		8	0.32	0.571	0.571	0.667	0.019	0.333	0.571	0.667	0.889	1	0.667	0.5	0.195	0.471	0.889	0.571
1Y+/+														1YBm/+
Day	WS1	WS2	WS3	WS4	WS5	WS6	WS7	WS8	WS9	WS10	WS11	WS12		Day	BmS1	BmS2	BmS3	BmS4	BmS5	BmS6	BmS7	BmS8	BmS9	BmS10	BmS11	BmS12	BmS13	BmS14	BmS15	BmS16
1	0.667		0.235	0.348	0.152		0.091		0.308	0.25	0.178	0.143		1	0.533	0.333	0.5	0.533	0.471	0.148	0.667	0.286	0.333	0.333	0.0179	0.381		0.348	0.533
2	0.4		0.4	0.667	0.667		0.727		0.4	0.163	0.421	0.111		2	0.364	0.28	0.421	0.667	0.571	0.043	0.421	0.615	0.667	0.333	0.162	0.421		0.889	0.667
3	0.444		0.444	0.533	0.571		0.258		0.667	0.258	0.533	0.4		3	0.381	0.533	0.471	0.571	0.2	0.137	0.381	0.333	0.615	0.381	0.25	0.533		0.241	0.571
4	0.364		0.8	0.348	0.444		0.533		0.4	0.615	0.32	0.667		4	0.267	0.667	0.533	0.889	0.5	0.348	1	0.571	0.8	0.421	0.156	0.195		0.471	0.333
5	0.8		0.533	0.667	0.571		0.421		0.32	0.8	0.364	0.229		5	0.421	0.889	0.667	0.889	0.421	0.571	0.615	0.727	0.889	0.667	0.308	0.5		0.296	0.667
6	0.615		0.421	0.471	0.533		0.333		0.348	0.267	0.32	0.175		6	0.533	0.533	0.571	0.889	0.5	0.348	0.5	0.533	0.667	1	0.267	0.471		0.889	0.375
7	0.444		0.5	0.8	0.8		0.667		0.8	0.727	0.533	0.364		7	0.5	0.533	0.727	0.533	0.095	0.364	0.308	0.348	0.615	0.615	0.8	0.286		0.727	0.636
8	0.471		0.615	0.8	0.421		0.889		0.5	0.727	0.159	0.667		8	0.727	0.727	0.667	0.381	0.333	0.229	0.667	0.471	0.8	0.889	0.229	0.8		0.615	0.583
		Some of datasets at 1 year after exposure are missing because the mice did not eat the food rewords within 10 minites.
